# Supplementary material for: Prediction Models for Radiological Characterization of Natural Aggregates Based on Chemical Composition and Mineralogy
Source: Materials (Basel). 2025 Mar 20;18(6):1369. doi: 10.3390/ma18061369 (PMC11944134; doi:10.3390/ma18061369)
Supplement: Supplementary file 1 [file materials-18-01369-s001.zip]

Archive with 1 entries (1 files):
- materials-3511397-supplementary.pdf
